# Supplementary material for: Theoretical Study on Fluorinated Derivatives of Sulfolane, Cyclopentanone, and Gamma-Butyrolactone
Source: Molecules. 2023 Nov 25;28(23):7770. doi: 10.3390/molecules28237770 (PMC10708176; doi:10.3390/molecules28237770)
Supplement: Supplementary file 1 [file molecules-28-07770-s001.zip]

Archive with 1 entries (1 files):
- molecules-2609173-supplementary.pdf
